# Supplementary material for: Anatomical and Biomechanical Properties of the Junction between Stem and Aerial Roots of Selenicereus undatus
Source: Plants (Basel). 2023 Jul 4;12(13):2544. doi: 10.3390/plants12132544 (PMC10346808; doi:10.3390/plants12132544)
Supplement: Supplementary file 1 [file plants-12-02544-s001.zip]

Archive with 2 entries (2 files):
- Biomechanics_raw.xlsx
- S2.pdf
