# Supplementary material for: Anatomical and Biomechanical Properties of the Junction between Stem and Aerial Roots of Selenicereus undatus
Source: Plants (Basel). 2023 Jul 4;12(13):2544. doi: 10.3390/plants12132544 (PMC10346808; doi:10.3390/plants12132544)
Supplement: Supplementary file 1 [file plants-12-02544-s001.zip › Biomechanics_raw.xlsx]

## Sheet: Sheet1
Probenbezeichnung	diameter	max stress	Young's modulus	Versagensart	Kommentar	F max	Wurzel		Versagensart	Failure type	junction cross section			failure cross section	root crosssection
	mm	MPa	MPa			N					mm²			mm²	mm²
				Unsorted	Unsorted		Unsorted	Unsorted	Unsorted	Unsorted		Unsorted	Unsorted
000277	2	3.86584	60.9572	W		12.1449	Ansatz	W	W	root		root failure	pull-out test		3.14159
000278	2	4.00141	47.0053	A		12.5708	Ansatz	A	A	junction		junction failure	pull-out test		3.14159
000279	1.58	6.224	100.894	A		12.2032	Ansatz	A	A	junction		junction failure	pull-out test		1.96067
000280	1.56	3.25324	63.0942	A		6.21807	Ansatz	A	A	junction		junction failure	pull-out test		1.91134
000281	1.3	6.71878	116.173	A		8.91799	Ansatz	A	A	junction		junction failure	pull-out test		1.32732
000282	1.5	4.74927	93.1055	W		8.39265	Ansatz	W	W	root		root failure	pull-out test		1.76715
000283	1.3	7.05331	90.1381	W		9.36202	Ansatz	W	W	root		root failure	pull-out test		1.32732
000285	1.59	3.59119	74.1224	W		7.13055	Ansatz	W	W	root		root failure	pull-out test		1.98557
000286	2	2.68023	31.9909	W		8.42019	Ansatz	W	W	root		root failure	pull-out test		3.14159
000287	2	3.32548	39.6961	W		10.4473	Ansatz	W	W	root		root failure	pull-out test		3.14159
000289	1.87	3.06913	26.001	W		8.42923	Ansatz	W	W	root		root failure	pull-out test		2.74646
000290	1.56	1.63314	59.9825	W		3.12149	Ansatz	W	W	root		root failure	pull-out test		1.91134
000291	1.87	1.28145	32.6999	W		3.51946	Ansatz	W	W	root		root failure	pull-out test		2.74646
000292	1.47	3.23623	70.2629	A		5.49242	Ansatz	A	A	junction		junction failure	pull-out test		1.69717
000293	1.3	4.17565	147.496	A		5.54243	Ansatz	A	A	junction		junction failure	pull-out test		1.32732
000294	1.8	2.88145	34.7369	A		7.33239	Ansatz	A	A	junction		junction failure	pull-out test		2.54469
000295	1.92	3.89577	75.3087	A		11.2794	Ansatz	A	A	junction		junction failure	pull-out test		2.89529
000296	1.65	6.92932	38.7304	A		14.8166	Ansatz	A	A	junction		junction failure	pull-out test		2.13825
000298	1.55	7.16581	105.463	A		13.5213	Ansatz	A	A	junction		junction failure	pull-out test		1.88692
000302	1.82	3.19089	34.8954	W		8.30128	Ansatz	W	W	root		root failure	pull-out test		2.60155
000303	1.56	2.67147	28.3319	W		5.1061	Ansatz	W	W	root		root failure	pull-out test		1.91134
000305	1.71	2.11996	32.696	W		4.86866	Ansatz	W	W	root		root failure	pull-out test		2.29658
000306	1.68	4.55888	40.31	W		10.1057	Ansatz	W	W	root		root failure	pull-out test		2.21671
000307	2.45	3.97955	23.225	A		18.761	Ansatz	A	A	junction		junction failure	pull-out test		4.71435
000308	1.94	3.99713	42.0349	W		11.8152	Ansatz	W	W	root		root failure	pull-out test		2.95592
000313	1.38	10.7808	157.921	E		16.125	Wurzelzug	M		root only		tensile test	tensile test		1.49571
000314	1.52	6.42456	82.1431	E		11.6579	Wurzelzug	M		root only		tensile test	tensile test		1.81458
000315	0.92	13.1796	255.868	E		8.76131	Wurzelzug	M		root only		tensile test	tensile test		0.664761
000316	1.55	9.68478	260.506	E		18.2744	Wurzelzug	M		root only		tensile test	tensile test		1.88692
000317	1.34	4.88513	168.908	M		6.88931	Wurzelzug	M		root only		tensile test	tensile test		1.41026
000318	1.21	6.94227	256.832	M		7.98293	Wurzelzug	M		root only		tensile test	tensile test		1.1499
000319	1.26	7.98496	151.281	M		9.95643	Wurzelzug	M		root only		tensile test	tensile test		1.2469
000320	1.19	20.7455	190.89	E		23.0732	Wurzelzug	M		root only		tensile test	tensile test		1.1122
000321	1.3	20.3508	610.963	E		27.0121	Wurzelzug	M		root only		tensile test	tensile test		1.32732
000322	1.32	13.2849	561.388	E		18.1801	Wurzelzug	M		root only		tensile test	tensile test		1.36848
000323	0.76	26.1217	356.173	E		11.85	Wurzelzug	M		root only		tensile test	tensile test		0.453646
000324	2.14	6.91571	67.269	A		24.8745	Ansatz	A	A	junction	22.5	junction failure	pull-out test	22.5	3.59681
000325	1.88	8.11622	88.7467	A		22.5299	Ansatz	A	A	junction	14.4	junction failure	pull-out test	14.4	2.77591
000326	2.35			A	x		Ansatz	A	A	junction	20.2	junction failure	pull-out test	20.2	4.33736
000327	1.76	6.09882	78.6415	W		14.8375	Ansatz	W	W	root		root failure	pull-out test		2.43285
000328	1.91	6.11037	39.7004	A		17.5075	Ansatz	A	A	junction	10.1	junction failure	pull-out test	10.1	2.86521
000329	2.49			A	x		Ansatz	A	A	junction	13.5	junction failure	pull-out test	13.5	4.86955
000330	2.01	0.843793	27.0407	A		2.67743	Ansatz	A	A	junction	13.9	junction failure	pull-out test	13.9	3.17309
000331	2.01	2.72775	12.3468	A		8.65538	Ansatz	A	A	junction	8.6	junction failure	pull-out test	8.6	3.17309
000332	2.59			A	x		Ansatz	A	A	junction	17.4	junction failure	pull-out test	17.4	5.26853
000333	2.03	3.73735	38.8379	A		12.0961	Ansatz	A	A	junction	20.1	junction failure	pull-out test	20.1	3.23655
000334	1.48	12.4686	159.247	A		21.4501	Ansatz	A	A	junction	12.41	junction failure	pull-out test	12.41	1.72034
000335	2.11			A	x		Ansatz	A	A	junction	16.1	junction failure	pull-out test	16.1	3.49667
000336	2.6	3.4504	28.7718	W		18.3192	Ansatz	W	W	root		root failure	pull-out test		5.30929
000337	2.7	3.05967	30.0023	A		17.5183	Ansatz	A	A	junction	10.9	junction failure	pull-out test	10.9	5.72555
000338	1.4	7.21905	60.1938	A		12.4192	Ansatz	A	A	junction	3.2	junction failure	pull-out test	3.2	1.53938
000339	1.48	8.46114	116.362	A		14.556	Ansatz	A	A	junction	0.9	junction failure	pull-out test	0.9	1.72034
000340	2.16	4.33465	52.6488	A		15.8837	Ansatz	A	A	junction	4.6	junction failure	pull-out test	4.6	3.66435
000341	1.25			W	x		Ansatz	W	W	root		root failure	pull-out test		1.22718
000342	1.44	4.26734	67.4153	W		6.94979	Ansatz	W	W	root		root failure	pull-out test		1.6286
000343	1.9			A	x		Ansatz	A	A	junction	14	junction failure	pull-out test	14	2.83529
000344	1.61	15.5547	150.8	A		31.6668	Ansatz	A	A	junction	32.8	junction failure	pull-out test	32.8	2.03583
000345	1.83	6.15127	63.0243	A		16.1792	Ansatz	A	A	junction	10.1	junction failure	pull-out test	10.1	2.63022
000346	2.3	6.10654	85.8333	A		25.3712	Ansatz	A	A	junction	15.3	junction failure	pull-out test	15.3	4.15476
